# Supplementary material for: Identification and Characterization of 40 Isolated Rehmannia glutinosa MYB Family Genes and Their Expression Profiles in Response to Shading and Continuous Cropping
Source: Int J Mol Sci. 2015 Jul 2;16(7):15009–30. doi: 10.3390/ijms160715009 (PMC4519885; doi:10.3390/ijms160715009)
Supplement: Supplementary file 1 [file ijms-16-15009-s001.zip]

Archive with 3 entries (2 files):
- ijms-86807-supplementary-final/
- ijms-86807-supplementary-final/ijms-86807-supplementary-figures.pdf
- ijms-86807-supplementary-final/ijms-86807-supplementary-tables.xlsx
