# Supplementary material for: Identification and Characterization of 40 Isolated Rehmannia glutinosa MYB Family Genes and Their Expression Profiles in Response to Shading and Continuous Cropping
Source: Int J Mol Sci. 2015 Jul 2;16(7):15009–30. doi: 10.3390/ijms160715009 (PMC4519885; doi:10.3390/ijms160715009)
Supplement: Supplementary file 1 [file ijms-16-15009-s001.zip › ijms-86807-supplementary-final/ijms-86807-supplementary-tables.xlsx]

## Sheet: Table S1
Table S1 cDNA sequences of RgMYB genes.
Gene name	Accession number	Type	cDNA sequence
RgMYB1	KR780077	R2R3-MYB protein	GTGGCTGGCTGGCTGCTGTGCCAAATTATATAATCTCATCTAATATTTCTCTCTCTTGGCTGCTGCTACTGTGTGTTGTGTGTGAGAGAGAGAAAGTAAAAAAGGTGAGATTGTGGTTGGTGGGTATTTATATTCCATTCCAAACCCCCAAACCTGTTCCAACAGATAAAAACACTCAAACAACTAAAGAAAAAAAAACATGGGAAGATCCCCTTGTTGCTCAAAAGTTGGTTTAAGGAGAGGGCCTTGGTCAACCAAAGAAGATACCCTGTTGACCAATTACATTCAAGAACATGGTGAAGGCCAATGGAGATCTCTACCCAAAAAAGCTGGGCTGTTGAGATGTGGGAAGAGCTGCAGATTAAGGTGGATGAATTATCTCCGGCCCGGGATTAAAAG…
RgMYB2	KR780078	R2R3-MYB protein	GGAAGATAAAAGAGAACAAACAAGACAGAGGTGTTTAGTTTTACAGCAAAATCTTCAGGTTTTTATTTGTACAATTATTACAAAGAAAAATTTGAAGAAAGAATATAATTAATCATGGGGCGTTCCCCTTGCTGTGAAAAAACTTACACCAACAAAGGTGCTTGGACTAAAGAAGAAGACCAGCTCCTCCTCAATTACATCCGTGCACATGGTCAAGGCAGTTGGCGTTCTCTCCCTAAAGCTGCAGGATTGCTTAGGTGTGGCAAGAGTTGCAGATTGAGATGGATAAATTATTTGAGGCCTGACCTCAAGAGAGGTAATTTCACGGAAGAAGAAGTCCAGATTATTATCAAACTTCATAGTCTGTTGGGAAATAGATGGTCCTTAATAGCTGGAAGA…
RgMYB3	KR780079	R2R3-MYB protein	GAAAATCTGATATAGAAAAAGCTGAAAGCTTGGTGAGAGATGGGACGAATTCCGTGCTGCGAGAAGGAGAATGTGAAAAGAGGGCAATGGACACCGGAGGAAGATCAGAAATTGTCTTCTTACATTGCTCAACATGGTACTAGGAATTGGCGTCTCATTCCCAAGCATGCTGGTCTCCAGAGATGTGGGAAGAGCTGTAGATTGCGTTGGACTAATTACCTCCGCCCGGACCTTAAACACGGCCAGTTTTCGGAAGCAGAAGAGCAGACTATAGTTACTCTCCATTCAGTTCTTGGAAATCGATGGTCTGTAATCGCTGCACAGATCCCAGGCCGAACGGATAACGACGTTAAAAACCATTGGAACACAAAACTCAAGAAGAAACTTTCAGGCATGGGA…
RgMYB4	KR780080	R2R3-MYB protein	TCTCTCTCTCTCTCTCTCTCACATTTCTCTTTCTCTGCTGACACTTCAACTTGAATTTCTGCAAAAGAATAATTTTCTGGGCAATTTTTGTTGTTTTAGCTTTTAGCAGCATTGCAGAGTTTTAGTTGAACTCCACATGGGCAGGCATTCTTGCTGTTATAAGCAGAAGTTAAGAAAAGGGCTTTGGTCCCCTGAGGAAGATGAAAAACTTATAAAACACATAACCAAATATGGCCATGGCTGTTGGAGCTCTGTTCCAAAACTTGCAGGGCTTCAAAGATGTGGAAAGAGCTGTAGATTGAGGTGGATTAATTATCTAAGGCCTGATTTGAAAAGAGGGACATTTTCACAGGAAGAGGAGAATTTGATTATTGAACTGCATGCAGTTCTTGGAAACAG…
RgMYB5	KR780081	R2R3-MYB protein	AAAAAAAAAAAACAGATAATCCAAAAGGCATTTGAACCACAAATCCTCCATGGCTCACACAAGAGCTGATGGCTCAATCATACAAAAACAACGGCCAGCCATGAATGAACTCAATCGGGGAGTTTGGACGGCTGAGGAGGACCGAAAACTGGCTGAAACAATTGGAATCTACGGTGCAAAACAATGGACAATTATTGCTGCCAAAGCAGAGTTGAACCGTTGTGCCAAGAGTTGTAGGCTAAGATGGATGAATTATTTGAGGCCAAATATCAAGAGAGGCAATATGTCTGACCAGGAAGAGGATTTGATCATGAGGATGCATAAACTCCTCGGAAACAGATGGTCATTGATAGCTGCAAGATTGCCGGGTCGAACAGACAATGAGATAAAGAACTACTG…
RgMYB6	KR780082	R2R3-MYB protein	AACAAACAAAACCATTTCTCTCACAAGCCATCAAGACTTTTTTCAGCTTAGAGAGAAGATGGGAAGAGCTCCATGTTGTGACAAGGCCAATGTGAAGAAAGGGCCATGGTCCCCTGAAGAAGATGAACAGCTTAAAGAATACATAGACAAACATGGCACAGGGGGGAATTGGATTGCCCTGCCACAAAAAGCTGGTCTGAGAAGATGTGGAAAAAGCTGCAGACTGAGATGGTTGAACTATCTCAGACCAAATATTAAGCATGGGGAGTTTTCAGATGATGAAGATAGAATTATTTGCAGCCTTTTTGCTCGTATTGGAAGCAGGTGGTCAGTAATAGCAGCCCAGTTACCAGGCAGAACAGACAATGATATCAAAAACTATTGGAACACAAAGCTCAA…
RgMYB7	KR780083	R2R3-MYB protein	AAGGAGAGAGACAAGACTCAAAGGGTGGTTGCACCTTAAATATTTTATGTGTCTGTACTTTTGTTAGTTAATTACAAAACATTCTTTTTTTCTATCAAAAAAATGGGCAGAGGCAGAGCTCCTTGCTGTGATAAGACTAAGGTGAAGAAGGGACCATGGAGCCCTGCTGAGGACTTATGCCTTACAACTTTCATTCAAAACCATGGACATACCAATTGGCGTGCTTTGCCCAAACAAGCCGGACTATTGCGATGTGGAAAGAGTTGTCGTCTGAGGTGGATAAATTACCTAAGACCTGACGTCAAACGAGGGAACTTCACGCCTCAAGAAGAGCAAACCATAATCAACCTTCATAACTCTATTGGCAACAAGTGGTCAAAGATTGCATCTTATTTCCCC…
RgMYB8	KR780084	R2R3-MYB protein	CTGGTATCTTATCTATATATGCAGATGAAACATCCTTAGCCCATATGACCTTTGTCTCAGCTGTTTGTAAGAAAAATACAGAAACAAAAGTTGAAATCAAGAAGAGGGTATATTAGGGAATTAAGTGAAAAGAAGAAGGTGAAAAATGGGAAGGCCACCTTGTTGTGACAAAATTGGTGTGAAAAAAGGGCCATGGACTCCTGAAGAAGATATTATGTTAGTTTCATTTGTTCAAGAAAATGGGCCTGGAAATTGGAGGGCTGTTCCAGCAAGTACAGGGTTGAGGAGATGTAGCAAGAGTTGCAGATTGAGATGGACTAATTATCTTCGCCCTGGAATTAAAAGAGGTAGTTTTACAGATCATGAAGAAAAAATGATTATTCAGCTACAAGCCCTTTT…
RgMYB9	KR780085	R2R3-MYB protein	CATTTCTCTCTACATACTCCACACCCCCAGACACCAGATTAAACAAAAACCCATGAAAATTTAACACAAAAAAATAAAAATCTTTTTGAAGTGCTAGCTCTTTTACTTCAGTGATATAATGGGAAGACCACCTTGCTGTGATAAAATTGGTATGAAAAAAGGGCCATGGACTCCTGAAGAAGATATCATTTTGGTTTCTTACATTCAAGAACATGGTCCTGGAAATTGGAGGGCTGTTCCTACTAATACAGGGTTGCTCAGATGCAGCAAGAGTTGCCGGCTCCGGTGGACTAATTATCTCCGGCCGGGAATCAAGCGCGGCGATTTCACCGAACATGAGGAGAAAATGATCATCCACCTCCAAGCTCTTCTTGGCAACCGATGGGCTGCCATAGCTTC…
RgMYB10	KR780086	R2R3-MYB protein	ATTTCATTCAAGAGTTCACAAACTAGATAACAGAGTGTCAATTCAAGTACCAATAAATCACAATAAATTGTCCCAATTAATACAATTCATATAGTCTGTGATTTAATTATCAGAGAAGAAATGGGCCGGGCTCCATGCTGTGAGAAAATGGGCATGAAGAAAGGCCCGTGGACTGCTGAAGAAGATCGGATTCTCATCGACTACATCAATCGGAATGGCCATGATAATTGGCGGGCTCTTCCTAAACGGGCCGGCTTGCTGCGGTGTGGAAAGAGTTGTCGGCTCCGGTGGATGAATTATTTGCGGCCCGATATTAAGAGAGGGAATTACACTAGGGAGGAGGAAGAGTCCATCATAAAATTGCACGCGGAATTGGGAAATAAATGGTCTGAAATTGCA…
RgMYB11	KR780087	R2R3-MYB protein	AGAAGATGCTACCCTTTGTTAACCAGCTTGAGGAAAATACCCACCCTTGGCATTTACAAACACTCTTATTCCTTTACTACTCAAACTGCAGGGTGGGTTTTTTTGTTAATCCTTCAAAAGAAAGCAAATAAAAAAAGCAAATATTGATATTAATTAAAGAGAGGAAAAAGCAGTTTCCCTATATATTATCACTTTAAATCCAAAAATTTCCAAGAATGGTGAGAGCTCCTTGCTGTGAGAAGATGGGACTGAAGAAAGGTCCCTGGAGCCCTGAAGAAGATCAGATTTTGGTCTCTTTTATTCAGCAAAATGGCCATGGAAATTGGCGAGCACTTCCCAAACAAGCAGGACTGTTGAGATGTGGAAAAAGTTGCAGACTGAGATGGACTAACTATTTGA…
RgMYB12	KR780088	R2R3-MYB protein	CGTCAGAAAATAAGAACACATAATGAGGACACCTTTTATTGACAAAAATGGTCTAAAAAAAGGTGCATGGAGTGAAGAAGAGGACAATAAGCTGAGAGCTTATATTCTCAGATATGGCCACTGGAATTGGAGACTACTGCCCAAGTTTGCTGGTCTTGCTAGATGTGGGAAGAGTTGCAGATTGCGATGGCTGAATTACCTAAAACCCGGAGTTAAACGAGGGAATTACAGCAAGGAAGAAGAAGATCTTATAGCAAAACTACATCATCAACTTGGAAACAAGTGGTCAGCCATTGCAGCAAAATTGCCTGGAAGAACTGATAACGAGATCAAAAACTACTGCCACACACGTCTCAAGAAACGCAGTAAAAGAATGTCTGATTTGATGAACAGACAGCC…
RgMYB13	KR780089	R2R3-MYB protein	TTGAAAATCAACACGTCTATCTGGTGTTTTCTGTTTCTTATGTGTGTACATATATACACAAAGAGTGAGCTTCATTGATTTTAAATTTATAATCCACCAAAAATAATCAAAACGACAAAAAATTAAAAGAAAATGGTGAGGCCACCTTCTGTTGACAGCAATGGTATGAAGAAAGGTGCTTGGAGTGAAGAAGAAGACAACAAATTGAGGGCTTATATTCAGAGATATGGCCACTGGAATTGGAGATTGCTTCCCAAATATGCTGGTGTGTCAAGATGTGGGAAGAGTTGTAGACTAAGGTGGGTCAATTATTTGAGGCCAGGTGTCAAAAGGGGTAATTTCAGCAAGCAAGAAGAGGATTTGATCATCCAATTGCACGCCCAGCTTGGAAATAAATGG…
RgMYB14	KR780090	R2R3-MYB protein	CAAAAATAATCAAAACGACAAAAAATTAAAGAAAATGGTGAGGCCACCTTCTGTTGACAGCAATGGTATGAAGAAAGGTGCTTGGAGTGAAGAAGAAGACAACAAATTGAGGGCTTATATTCAGAGATATGGCCACTGGAATTGGAGATGGCTTCCCAAATATGCTGGTCTGTCAAGATGTGGAAAAAGTTGCAGACTAAGGTGGGTCAATTATTTGAGGCCAGGTGTCAAAAGGGGTAATTTCAGCAAGCAAGAAGAGGATTTGATCGTCCAATTGCATGCCCAACTTGGAAATAAATGGTCAGCCATTGCAGCAAAGTTGCCTGGAAGAACTGACAATGAAATCAAGAACTTTTGGCACACACGTATCGAAAAACGTCGTTACAAACAAAATCAAGA…
RgMYB15	KR780091	R2R3-MYB protein	ACTTTCCGTGCAGAAGGAGAGAGAAAGAAAGAGAAAATAAAAAAGAAAAATGAATAAGGAGAAAAAGGAAGAAATGAGAAAAGGGCCATGGACAGAAGAAGAAGATGTACAGCTGGCATTATACGTGAACTTGTTTGGTGATCGGCGATGGGATTTCATAGCTAAAGTTTCAGGTTTGAAGGGTTGGCGGGAGATCTCACAGAAATATATATAGGTATAAGGCTATAGCTTGTTTTGGGCATGGCCATATATGGTGGTTCTCACCATGATGAATCCCAAAATGAAATTTAATTAAATGAATATATGTATATATTTTGGCTGTGTTACGTAGGTTTGAAAAGAACAGGCAAGAGTTGCAGGTTGCGTTGGGTAAATTACCTGCATCCTGGCCTCAAAAGG…
RgMYB16	KR780092	R2R3-MYB protein	ACCTTTTATTCTACTACTTTTTCAACCTCGTTGGCAACTACCATAAAACCTCTTAGGTGTTTTCAAAATCCTCCCAAACTTCACTTGGACACTCAACATATATAAACCCAGAAAGAAATATCCCATTTCTATTTTCTCCTTCCTATCTCAATTTTCTTATTTTATTTTTAAAATTTTATGATCATGAATAGTAGTAAAGTTAGGAATTTTAAAAGTGTTGGCAGCAATAATTCATATGAAAATGGAACAGAGCTAAGAAGAGGGCCATGGACACTTGAAGAGGACAATCTTCTAATTCAGTATATAAGTTGCCATGGTGAAGGGCGTTGGAATTCCTTAGCCAAATGTGCAGGGCTTAAGAGAACAGGGAAAAGTTGCAGGTTGAGGTGGTTGAATTAC…
RgMYB17	KR780093	R2R3-MYB protein	TCAACCTCGTTGGCAACTACCATAAAACCTCTTAGGTGTTTTCAAAATCCTCCCAAACTTCACTTGGACACTCAACATATATAAACCCAGAAAGAAATATCCCATTTCTATTTTCTCCTTCCTATCTCAATTTTCTTATTTTATTTTTAAAATTTTATGATCATGAATAGTAGTAAAGTTAGGAATTTTAAAAGTGTTGGCAGCAATAATTCATATGAAAATGGAACAGAGCTAAGAAGAGGGCCATGGACACTTGAAGAGGACAATCTTCTAATTCAGTATATAAGTTGCCATGGTGAAGGGCGTTGGAATTCCTTAGCCAAATGTGCAGGGCTTAAGAGAACAGGGAAAAGTTGCAGGTTGAGGTGGTTGAATTACTTGAAGCCTGATATTAAGCGT…
RgMYB18	KR780094	R2R3-MYB protein	CTTGAACTTTCCAGACTGGAAAGATTCATTAATGGAAATCGAAACAGAGTTAATGTCCCATGATCCAAATCCTCTAAGCTTTGTTGTTCCTGATGAGAACTCTTGTGTGACTGCTGGTAATCTTGGTTTTCTCAAACAAGATGGCAGTAAAAGCGAGAATAGTGAATCTGCGCTGACTAAAAACTGCGGTAGAGGACGGAAGAAGTCCAAATCCGGTAGGGGCCAGTGGACTACTGATGAGGACAGACACTTGATCCATCTGGTGGAGAAATATGGTGAGAGAAAATGGTCTGTTATCGCGCAAATGCTGAAGGGGAGGATAGGCAAGCAGTGCAGAGAGAGATGGCATAACCATCTGAGGCCTGATATTAAGAAGGATTTATGGACTGAGGAGGAAGA…
RgMYB19	KR780095	R2R3-MYB protein	CTGGTCTGAAGTACGGGTTTCTGCAACTTGCAAGCAAACAAACGCTCGGAATATCAAAGGGGGACGCTGAGGTAAAAATGAACGGAGACAAGGAGAAGGGAAAGATGAAAGAACCCGTTGAGGCGTCGGTGGATGACGCAATGGCGGTAGATGGTGGAGGGGAGGCGGAAGACGGCGCTGGAGTGAAGGGAAAGGTTCGGGGGCCGTGGTCGCCCGACGAGGACGCGATTTTGACTGGTCTAGTGAGAAAGTTCGGGCCGAGGAATTGGAGTCTGATCGCCAGAGGAATTCCGGGCCGGTCTGGGAAGTCGTGCCGCCTCCGCTGGTGTAATCAGCTCGACCCTTGCGTCATGCGAAAGCCTTTTACGGATGAGGAAGATCGTATTATTTTAGAAGCAC…
RgMYB20	KR780096	R2R3-MYB protein	ATCCCTACAGTTATACAAAGATTATTTTGAATTTATGATTTATATCTATATAACTCCAAATATATAGATTTAAGGTTTTAGGGTTTACCAGATATGGCGGCGGGGGATGAAGTTCCGGGCAAGATTAAGGGGCCATGGAGTCCGGAGGAGGACGCGTTGTTGAAGAAACTGGTGCAGAAACACGGTGCGAAGAATTGGTCTGTGATAAGCATGTCGATTAAAGGTAGATCGGGGAAATCCTGTCGATTGCGGTGGTGCAATCAGCTCTCTCCGGAGGTGGAGCACCGGCCGTTTACGGCGGAGGAGGACGAGATTATTCTCAAGGCGCACGCTAAGTATGGGAATAAGTGGGCGACGATCTCGAAGCTACTCAATGGACGTACCGATAACGCGGTCAAA…
RgMYB21	KR780097	R2R3-MYB protein	ATTCACAAGGTGAGGCTCCGCCTCTCCGAATACCTAACCTGTAAATACACCAAAATCTTGTATCTATCTATAGCTTGAGGAAAAAGAAAGAAGAAATCTGTCGACGGTTTCTTTTTTTAAATTTTTATTCGAAAATTTAGGGTTTTTCAAGCTATGGCGGCGACGGCGCAGAGAAATGAATCGGATCGGATCAAGGGCCCGTGGAGCCCCGAAGAGGACGAGTTGTTGCAGAGGTTGGTGGAGAAGCACGGCCCGAGGAACTGGTCCTTGATAAGCAAATCGATTTCGGGCCGGTCCGGGAAATCTTGCCGGCTACGGTGGTGCAACCAGCTTTCGCCGCAGGTGGAGCATCGGGCTTTTACGCCCGAAGAAGACGAGACGATTATTCGGGCCCATGCC…
RgMYB22	KR780098	R2R3-MYB protein	AAAAAAAATCCCATATAATAACTCATCTCATCTCCTCCATAGCCAACAAGAAAAAAGAAAAGAAAATAAATTCAATTCTTGATTCCCTTTTTTTCATGTTTATCTGAAGTAAAAAAAAAATGGCAGGAAATATGGATCGGATAAAGGGCCCATGGAGCCCCGAGGAAGACGAGCTTTTACAGCAACTGGTCCATAAACACGGCCCACGTAACTGGACCCTAATCAGCAGATCCATACCCGGAAGATCCGGAAAGAGCTGCCGGTTGAGGTGGTGCAACCAGCTTTCGCCCCAGGTTGAGCACCGGGCCTTTACGCCCCAAGAAGACGAGACCATAATTCGGGCCCACGCCAAGTTTGGTAATAAATGGGCCACCATAGCCCGACTTCTATCGGGCCGGA…
RgMYB23	KR780099	R2R3-MYB protein	AAAAAAAAAAAAAAAAAAAAATCCCCAAATCAAAATATCGAAAAAAAACTCTCCAGAAAAAACCTAATCTCGATTCCATTTCATGTTTCTTTGAAACAATGGAAGCAAATACCAGTTGTAAGAAAATGGATATGGATCGGATCAAGGGTCCATGGAGCCCCGAGGAAGATGAGCTGTTACAGCAGCTGGTTCAGAAACACGGGCCGAGAAATTGGTCCTTAATCAGCAAATCCATACCAGGTAGATCCGGTAAAAGCTGTCGATTGAGGTGGTGCAACCAGTTATCTCCTCAGGTGGAGCATCGGGCTTTTACGCCCGAAGAAGACGAGACGATTATTCGGGCCCATGCCAAGTTCGGGAACAAATGGGCCACTATAGCCCGGCTTCTATCGGGTCGAA…
RgMYB24	KR780100	R2R3-MYB protein	GGTGTAAACGCCAGCACATTCCTTTTACTACGTCAGAATTGTAACTACAAGAAAGAAAAAAGAGCCACTTCTTTTAATCTTGCTTGATTCTTTTACCCCCTCTCTTGTTTCTTTTGTTCCCACCTTTGTTTGCCAGATCTCTATTCTTTAGAGAAAGAAAAAGGGTTTATTTTCTTTTTTCCCATAGTGTTAAAGATAGAATTTTGTTGGAACCCAAGATGGGCTATGGAGAAAAAAATGTTTCTTGAACATTATTAGTATAATTATGAAGAGTGTAAGGCCATGGGCAGAGAATGAAGGAAAGGCAGCGGTGGCGACCTGAGGAGGACGCATTGTTACGCTCGTACGTTAGACAATATGGCCCGAGAGACTGGCACCTCGTGTCCGAACACATGAACG…
RgMYB25	KR780101	R2R3-MYB protein	CTCCGGATTTGAGTTTCTCGTGTTCGTGTTCGAATTTTTTTCAATAACTTCAGGTTGAATTTGTATCAAATTATCGGGTCGGGTTAGAGATTTCCACCCCTACACTTAACTAGTATATAATCTTTATCCCCCATGCTTCTCCCCAAACCCTCAAACCAATAGTAAACAGTGCCTCCATCTCCATACCCTCTTCTCTCTCATTCATTATTTTCAATGGCATAATCGCAAACAGTTGGCGGGCATTTTGGGATTGCCGAGAGTTACATTTATATTTTCAGAAATGGTGGTTTTGTTTGTGGTGTTGGTAAGGAGATGAAGGAGCGTCAGAGGTGGCAGCCGGAAGAAGACGCCCTCCTCCGCGCCTATGTCAAGCAATATGGTCCAAAAGAATGGAACCTT…
RgMYB26	KR780102	3R-MYB protein	TTCAACCTGAAATTGCAATTGCAGATCCTTTTTTTCTTTTTCTTTTCCTGTTTGCTGTATGAATTAGCATAAAGATACGAAGAAGTTCGCTTAAGGATCTGCAAATGACCGTCGAAGCGATCGGGTTGGATTAGAGTAGTTCTGTTGATGGATTGAAATTCGTCAAGCTGAGTTCGCCTTTGAGTTCACTCTGGATTGGAACAGCACCAACCTCTTTTTAGGGTAGCAAATAATGATTTGGAGAAGATATTCTGGAGAAAACTGCCAACCTGTGGGATTTGGCATATTCGGATTTGCCTGTTTTTCAAGTAATTATGGAAAGTGATAGGAATAGGAACACGCTTCCAGATGGTGTACAAAGAGCTCGACCTTTACATGGGAGGGCAAGTGGCCCCACAA…
RgMYB27	KR780103	Telomere repeat-binding factor like	GTTGGTTGGTTGGTTGGTTTTCCCAAACCCAGAAGAGGAGTAGTTTATTTTCGTGACGTAAATTCATAATTCTTGTTAGAATTCTGTATAGAAAAAACAAAGGGATAAGAAGAAGCAGACGTATAGAATTTCTCTCCTTAGTCAAATCAATCATCAGATTGGGGGTAATTTTGCAACGTCATATTGCTGCATTTGATGATCTCATATTGGCATGCTTCCTAAGATATGGTATCAAAGAAGAGGTTGGATTATGGTTTCAATGGCTACCGAGCCCCCGTTATTCCCAGAGCTCCTAGATCAATAAGGAGGAGAGGCGCGCACAAGAATTCAGTTGAAGATAGCAAACTCTGTGCCTTTGAATTACTTGCAGCTGTAGCTGGTAAGTTGTTACAGGAGAGC…
RgMYB28	KR780104	Telomere repeat-binding factor like	AAGCTTTAGGTTAGCTATTTGGTCATGGAGAATGGACCTCCAACAATTGGATTTGAAGATGGGACAATTGATGTTGAGCGTCTGCTTGTAGAACCCCAAGATGGGCATGTCTCAGTTGATAGTGTCATGTGTTTTAATGAGAAGATTCCAGAGAATGTCATGGACATGGAAGATGTTACCCGCAGTTTTGGTGTAACGAATAATGGTATTGCTCAGGAAGGGGAACATATTCTCAATCGAGATGTACTTGATTCAGTAAGTAGCGAAGTTGAAGTTGGATATTTTCGACTGCAAAATGATTTCTGTAGCATGGGTGAAGAGTATCTTCTAGGGTATACAGGTTTTGAATTTGCTGAAAGTATAACAAACCTGGATTATGGTTCAAGCGAATGCTTGCAG…
RgMYB29	KR780105	Telomere repeat-binding factor like	GAGGAGTTTTCTCTGAAAGCTATTCAAGTGCCCTTCGCCTCTTTAGGGCATAAAGAATGTTCAAATGGTCATGCATATGATATGGTGCTGTGTGAGGATAGTAGAAACCTGATGACTAAGTTAAAAGGTAAACGTGTTTCTCCCGAGAATCAAAAGAAAAGGGATGAATGTATCACAGCAGCAATCACTCTAAAGAAAAAAGATGATAGTCCCACAAGTCAGAAAAAAAGGGATGACTGTGTTATTGCATCTCGTCTAAATAAAAGGCATGGCTTTACCACAGCAGCAAGTCAGAAGAAAAGAAATAAATGCACCGTTGTCGTGAGTCAAAATAAAAGGGATGACTGTCTCACTGCTGAGATCACCGAAGAAGTTAGTGTTCGGAGAAAGCATCATATA…
RgMYB30	KR780106	Telomere repeat-binding factor like	AAAAGACACTGAAACTCAAAAATCGAAAACCCCAAACGTGTTCCCTCAATCAATTTTTAAAATCTCTTTCAAACAATAAATATATCTAAATTTCACTTTCAGATGTTGGCAGCCTTTCGCCTCTCACCGGAATATTCCCTTTCAGTTGACCGGACTTCGCATGAAATTCTGTGTCTGTGTATGTGAGTGGCATTTGCTGCGTCTTCAATGGAAACAGTAGTTGATATTGTGGGAAATGAGGAAGCTAGAGTTCAAGATATCACCTTGCAGAAGACTGCTGATCCTGTTGTTTACCAGCTTGTTCGGGTCGATGACAATGGGGAATTAGTGCCTGCAACAGACGATGAAGTTATGGCAGTCGAAGACTTGCTTGAAGATGACAATAGTAAAGGTGGAACT…
RgMYB31	KR780107	Single MYB histone protein	CCCTCGAAATACAGTTACATAGTATACGGAAGAAGATTAGAAAATGAGGGAGTTCTAATTTCTGGTAATTAGATCTTCACATCAGAGCATCAATCTCCATTTTCCAGTTGATCTCTTCTGAGGAATTTGTGCCGCGCTTGAAAACTAATGGGGGCACCTAAACAAAAGTGGACTCCAGAAGAGGAAGCAGCTCTTAAAGCTGGAGTTCTTAAGCATGGACCTGGGAAATGGCGTACAATTCTTAAGGACCCCCAATTCAGTGGAGTTTTGTATCTAAGGTCCAATGTTGATTTGAAGGACAAGTGGAGGAACATGAGTGTCATGGCGAATGGATGGGGCTCACGGGAAAGGGCGAAGTTAGCTCTAAAAAGGATTCACCCTGCTCCAAAGCATGGAGAG…
RgMYB32	KR780108	Single MYB histone protein	GAGAAAATATGCACGCTTGTCCATCTGCACAAATGCATACAGTTTACATATAGGGAAGACGATTGAAAAAGAGGGTGATTCAAGTTCTGATAATCAAAACCCTCTAATCAATACGCTAATCTCCAATTTTCAGTTGATCTTTTCTGAGGAATTTGTGCCGCGCTTGAAAACTAATGGGGGCACCTAAACAAAAGTGGACTCCAGAAGAGGAAGCAGCTCTTAAAGCTGGAGTTCTTAAGCATGGACCTGGGAAATGGCGTACAATTCTTAAGGACCCCCAATTCAGTGGAGTTTTGTATCTAAGGTCCAATGTTGATTTGAAGGACAAGTGGAGGAACATGAGTGTCATGGCGAATGGATGGGGCTCACGGGAGAGGGCTAAGTTAGCTCTAAAAAGGA…
RgMYB33	KR780109	Single MYB histone protein	GAGAAAACGGAAACAAAAAATACAAAAGAGGAGAAAAGGGAAAAAAAACACAGCAGAAAAAACTTTGGGGGCTGTGAAACCTTAACCGCCGACGCCGATGAGGACTTCACCGCTGGTGTATCAATAGGGCGAAGAACCCGGGTGTTCGTTAATTTGTGAAAGGTTTTGAGCCCTATAATGGGTGCTCCTAAGCAGAAGTGGACATCAGAAGAAGAAGCTGCTCTTAAAGCTGGCATTCGTAAATATGGCCTGGGAAAATGGAGCACCATACTTAAAGATCCTGAATTTAATGCAGTCTTGCGATCACGTTCTAATGTGGACCTTAAGGATAAATGGAGAAATTTGAATTGCATGGTAAATGGATCAGGCTCTCGGCATAGGGCTAGTGCTGCACATAAG…
RgMYB34	KR780110	Single MYB histone protein	CTGGTGAGTTACTGCTCATTCTTCCAGAACAAGAAAAGAGAACAAAAAGAAGCGTGGGCTTGTACGTGTCGAGTAGCGAAAGAAGGGCCAAAAAAATCGAGAAAATACTTCTCAATTGTTTGTCCCCGGTCCAGGCGTCTAGGGCTTCAATCGTTTTCGCAGTTAGACTGAAATTCAGTGACATAACAGTAATGCGCATTGCTCAATAGGTCATTGTTTTGTGAAAGATCTTGACTCCAAATAATGGGTGCTCCTAAGCAAAAGTGGACATCAGAAGAAGAAGCTGCTCTTAAAGCTGGCATTCGCAAATACGGGATAGGAAAATGGAGTACCATACTTAAAGATCCAGAATTCAGCACAGTTTTGCGATCGCGTTCTAATGTGGATCTTAAGGACAAA…
RgMYB35	KR780111	MYB-related protein	CCTCTGGTAGGGGTTAAGTTGTAAGTAATTCCATGTATTTGAGAAACCAAAACCCCCTTTATCTCCTCTTAAAAATCCGCACCCTATTCTTTCTATATGCACCGCATTTGTTCTCTTGAATCTCGATCTCAGGAGAGGAGCAGAAAGTAGAGAGAGAAAGAGAAAGAGAATCATGTTCCACACCAAGAAACCATCAACTATGAATTCTCATCACGAGCGTCCTATGTGCGTCCAAGGTGACTCTGGTCTCGTTCTCACCACTGACCCCAAACCCCGTCTCCGATGGACCGTCGAACTCCATGAACGCTTTGTCGACGCTGTTACGCAGCTCGGCGGCCCTGACAAGGCGACGCCCAAGACTATTATGCGAGTTATGGGGGTTAAGGGTCTCACGCTTTA…
RgMYB36	KR780112	MYB-related protein	TCTGTTTCTTTTTCTCTTTTTGATTTGAGCTTTCATGCTTTAGTTGCTTGAAATTCTCTACTGTTTTTATTTCCTTTGTCGAAGAATAAAGACAGTCTAGGGGCCTAAATAGAAAGTGACACACAAAATTCTTGAGTTCCTTCTTTTTTCTTATTTCTATATGTACTTCTTTTAAAGGGTTTATGTGGTTGTGGCGATGGAGAGAATGTACGGCGGCGCTAGTGGTGGTGGCAGCGGCGGCGGTGGGGTTGTGATGACAAGAGACCCAAAGCCACGGCTGAGATGGACTTCCGATTTGCATGATCGTTTTGTTGATGCTGTCACTAAGCTTGGTGGCCCTGACAAGGCTACTCCTAAATCAGTATTAAGGGTAATGGGGTTGAAGGGCTTGACATTGTA…
RgMYB37	KR780113	MYB-related protein	AAAAAAAAAAAAAAAAAAACTCTATAATCGCCATGTACGGATTCTTACCTCGAAACTGGAGGCTCATTTCTACATTCAGATCGCACCAGTGAAATTGAAGAAGGTAAGAAGGAGAAAAAATGGTTAATTCGAGTGGGTGTGATTCTGAAGCGGATAAATCGAATTGGACGTGGGAAGAAAACAAGCAATTTGAAGATGGTCTAGTCGAATTTCCCGGAGGTTGCCCGGATAGATGGGAGAGAATTTCGGCGAGGCTTGGAACGAAATCGGCGGCGGAAGTTGAGCAACACTTCGCCGTACTGTTGGATGATGTGGCGGCGATCGAGGCCGGGTTGATTGATTTGCCGGAATATGCGGGTAAGGATGGATTTCGATCGTCGGAACCCCAGAAAAGCCCTA…
RgMYB38	KR780114	MYB-related protein	CGTACGATTATGTCCCCTCTCAGACGCGTCTATCCAAAGAGCCGATTAAATCGCCTCACACAGTTTTTCCCTCGTTCCCACCAAGTTGAGGAGGAGCGATTAGTTTGACAGGCCTTAATCAATCCAACCAGCCATCAATCGCACTCACATTCACAACGCTCTGCCACCACAAAACTCTATTTCCACGCCCACCTCCGCCGCACGGCATCAGATGAATTCAACCTCCTCGAATCCTCCGCCTCCGCCTCCACCGCAGCAAGGCGACGGGTCGGGCAAGAAGATCCGAAAGCCATACACCATTACCAAGTCCAGAGAAAGCTGGACCGATGAAGAGCACGACAAGTTCCTCGAAGCACTCCAACTGTTCGACCGTGATTGGAAGAAAATTGAAGATTTTGT…
RgMYB39	KR780115	MYB-related protein	AAGAGCGTGAGTATGAATAATCTCTCTGATTATGAACCTGTTAATAACGATAGCAATCCGAACAACAATAATAACGAGGTGCCGATGGCTGCGGTGGAGGATGGTGGCGCAGCTGGTTACGCCTCCGCCGATGACGCCGTGCCTCAGCCGTCCAACGGGAGTCGCGAGCGTAAGCGAGGGGTTCCATGGACAGAGGAAGAGCATAAGCTATTCCTCATTGGATTGCAGAAAGTTGGAAGGGGGGATTGGAGAGGAATCTCTAGAAATTATGTGAAAACTCGCACACCAACCCAAGTTGCTAGCCATGCCCAAAAATACTTCCTTCGCCGGAGTAACCTTAATCGTCGTCGTCGACGTTCTAGCCTCTTTGACATCACCACCGACTCGGTTAATCCATTG…
RgMYB40	KR780116	MYB-related protein	GCGTGAGTATGAATAATCTCTCTGATTATGAACCTGTTAATAACGATAGCAATCCGAACAACAATAATAACGAGGTGCCGATGGCTGCGGTGGAGGATGGTGGCGCCGCGGGTTACGCCTCCGCCGATGACGCTGTGCCTCAGCCGTCCAACGGGAGTCGCGAGCGTAAGCGAGGGGTTCCATGGACAGAGGAAGAGCATAAGCTATTCCTCATTGGATTGCAGAAGGTTGGAAAAGGAGACTGGAGAGGAATCTCTAGAAATTATGTCAAAACTCGCACTCCAACCCAAGTCGCTAGCCATGCGCAGAAGTACTTCCTCCGCCGGAGTAACCTTAATCGCCGCCGCCGTCGTTCTAGCCTCTTTGACATCACCACTGACTCCGTTACTCCAACACCAA…

## Sheet: Table S2
Table S2 Gene expression pattern of R. glutinosa MYB genes in leaves and tuberous roots.
Gene name	LC0d-Expression	RC0d-Expression	LC0d-RPKM	RC0d-RPKM	log2 Ratio(RC0d/LC0d)	Up-Down-Regulation(RC0d/LC0d)	P-value	FDR	Symbol	KEGG Orthology	GO Component	GO Function	GO Process	Blast nr
RgMYB1	881	142	90.5522	16.0429	-2.49682	Down	2.54468e-116	6.57198e-115	-	K09422|1|3e-64|239|vvi:100232899|myb proto-oncogene protein, plant	GO:0043231//intracellular membrane-bounded organelle	GO:0003676//nucleic acid binding	-	gi|145306635|gb|ABP57085.1|/1.34606e-66/Myb transcription factor [Solenostemon scutellarioides]
RgMYB2	81	65	11.2809	9.95049	-0.181049	Down	0.455148	0.571377	-	K09422|1|2e-68|257|rcu:RCOM_0491270|myb proto-oncogene protein, plant	GO:0043231//intracellular membrane-bounded organelle	GO:0003676//nucleic acid binding	-	gi|338173757|gb|AEI83425.1|/7.86954e-73/transcription factor R2R3-MYB1 [Camellia sinensis]
RgMYB3	3	2	0.335138	0.245585	-0.448529	Down	0.778048	0.835063	-	K09422|1|2e-133|473|vvi:100265285|myb proto-oncogene protein, plant	GO:0043231//intracellular membrane-bounded organelle	-	GO:0006351//transcription, DNA-dependent;GO:0003006//developmental process involved in reproduction;GO:0000904//cell morphogenesis involved in differentiation	gi|296089991|emb|CBI39810.3|/2.79006e-132/unnamed protein product [Vitis vinifera]
RgMYB4	2	17	0.146314	1.36702	3.2239	Up	0.000182959	0.000585321	-	K09422|1|3e-103|374|vvi:100240910|myb proto-oncogene protein, plant	-	-	GO:0009987//cellular process	gi|225450423|ref|XP_002276091.1|/4.07227e-102/PREDICTED: uncharacterized protein LOC100240910 [Vitis vinifera]
RgMYB5	55	20	9.45821	3.78048	-1.323	Down	0.000231374	0.000730981	-	K09422|1|2e-51|199|pop:POPTR_582403|myb proto-oncogene protein, plant	GO:0043231//intracellular membrane-bounded organelle	GO:0003676//nucleic acid binding	-	gi|224111524|ref|XP_002332922.1|/2.87213e-50/predicted protein [Populus trichocarpa]
RgMYB6	3	23	0.387071	3.26188	3.07503	Up	1.75017e-05	6.25534e-05	-	K09422|1|1e-61|234|pop:POPTR_558303|myb proto-oncogene protein, plant	GO:0043231//intracellular membrane-bounded organelle	GO:0003676//nucleic acid binding	-	gi|356572470|ref|XP_003554391.1|/1.36939e-65/PREDICTED: uncharacterized protein LOC778084 [Glycine max]
RgMYB7	3	81	0.287657	8.53709	4.89132	Up	1.1453e-22	9.26919e-22	-	K09422|1|6e-69|259|rcu:RCOM_1574830|myb proto-oncogene protein, plant	GO:0043231//intracellular membrane-bounded organelle	GO:0003676//nucleic acid binding;GO:0001071//nucleic acid binding transcription factor activity	GO:0010039//response to iron ion;GO:0002218//activation of innate immune response;GO:0071241//cellular response to inorganic substance;GO:0006351//transcription, DNA-dependent;GO:0009723//response to ethylene stimulus	gi|255544632|ref|XP_002513377.1|/7.85041e-68/r2r3-myb transcription factor, putative [Ricinus communis]
RgMYB8	22	2	2.31468	0.231297	-3.323	Down	5.14248e-05	0.000175393	-	K09422|1|6e-97|352|vvi:100257755|myb proto-oncogene protein, plant	-	-	-	gi|225452821|ref|XP_002283575.1|/7.79843e-96/PREDICTED: myb-related protein 306 isoform 1 [Vitis vinifera]
RgMYB9	179	11	15.4831	1.04585	-3.88795	Down	3.75564e-37	4.16941e-36	-	K09422|1|2e-90|331|vvi:100257755|myb proto-oncogene protein, plant	-	-	-	gi|75107027|sp|P81392.1|MYB06_ANTMA/8.07587e-101/RecName: Full=Myb-related protein 306
RgMYB10	11	7	1.2518	0.875607	-0.515643	Down	0.478414	0.598587	-	K09422|1|5e-53|206|pop:POPTR_643153|myb proto-oncogene protein, plant	GO:0043231//intracellular membrane-bounded organelle	GO:0003676//nucleic acid binding	-	gi|224066247|ref|XP_002302045.1|/6.18796e-52/predicted protein [Populus trichocarpa]
RgMYB11	0	36	0.001	3.39991	11.7313	Up	2.42748e-12	1.36292e-11	-	K09422|1|2e-82|304|vvi:100240829|myb proto-oncogene protein, plant	-	-	-	gi|6552361|dbj|BAA88222.1|/7.91447e-88/myb-related transcription factor LBM2 [Nicotiana tabacum]
RgMYB12	5	1	0.671312	0.147579	-2.18549	Down	0.159053	0.270487	-	K09422|1|2e-56|217|vvi:100256383|myb proto-oncogene protein, plant	-	-	-	gi|225447697|ref|XP_002272704.1|/2.70846e-55/PREDICTED: myb-related protein Myb4 [Vitis vinifera]
RgMYB13	14	4	1.23969	0.389329	-1.67092	Down	0.0325078	0.0695327	-	K09422|1|2e-53|207|pop:POPTR_780893|myb proto-oncogene protein, plant	-	-	-	gi|449438468|ref|XP_004137010.1|/1.22353e-53/PREDICTED: transcription repressor MYB4-like [Cucumis sativus]
RgMYB14	20	1	1.88646	0.103678	-4.18549	Down	2.76692e-05	9.70491e-05	-	K09422|1|6e-54|209|pop:POPTR_780893|myb proto-oncogene protein, plant	-	-	-	gi|449438468|ref|XP_004137010.1|/2.50521e-53/PREDICTED: transcription repressor MYB4-like [Cucumis sativus]
RgMYB15	3	47	0.315352	5.43054	4.10606	Up	2.20106e-12	1.23952e-11	-	K09422|1|1e-54|211|vvi:100260318|myb proto-oncogene protein, plant	GO:0043231//intracellular membrane-bounded organelle	-	GO:0006351//transcription, DNA-dependent;GO:0010033//response to organic substance	gi|225435070|ref|XP_002284400.1|/1.65189e-53/PREDICTED: transcription factor MYB59-like [Vitis vinifera]
RgMYB16	26	23	2.26759	2.2049	-0.0404441	Down	0.929974	0.936981	-	K09422|1|3e-80|297|vvi:100259502|myb proto-oncogene protein, plant	-	-	-	gi|460387497|ref|XP_004239413.1|/1.79037e-84/PREDICTED: transcription factor MYB28-like, partial [Solanum lycopersicum]
RgMYB17	6	0	0.570587	0.001	-9.1563	Down	0.0215858	0.0487132	-	K09422|1|6e-74|276|vvi:100242243|myb proto-oncogene protein, plant	GO:0043231//intracellular membrane-bounded organelle	-	GO:0044249//cellular biosynthetic process;GO:0009267//cellular response to starvation;GO:0009685//gibberellin metabolic process;GO:0010033//response to organic substance	gi|460387497|ref|XP_004239413.1|/6.92014e-80/PREDICTED: transcription factor MYB28-like, partial [Solanum lycopersicum]
RgMYB18	27	49	3.95547	7.89044	0.996256	Up	0.00332824	0.00883925	-	K09422|1|9e-68|238|vvi:100243240|myb proto-oncogene protein, plant	-	GO:0001071//nucleic acid binding transcription factor activity	GO:0048868//pollen tube development;GO:0045595//regulation of cell differentiation;GO:0048229//gametophyte development;GO:0006351//transcription, DNA-dependent	gi|225457011|ref|XP_002279033.1|/1.08443e-66/PREDICTED: transcription factor MYB98 [Vitis vinifera]
RgMYB19	59	93	4.70594	8.15357	0.792949	Up	0.000830194	0.00243188	-	K09422|1|1e-85|315|vvi:100256309|myb proto-oncogene protein, plant	GO:0043231//intracellular membrane-bounded organelle	-	GO:0009725//response to hormone stimulus;GO:0006970//response to osmotic stress	gi|460388538|ref|XP_004239924.1|/9.02296e-85/PREDICTED: transcription factor MYB104-like [Solanum lycopersicum]
RgMYB20	16	17	1.47315	1.72046	0.223896	Up	0.65359	0.726815	-	K09422|1|3e-56|217|pop:POPTR_1083038|myb proto-oncogene protein, plant	-	GO:0005488//binding	-	gi|470140452|ref|XP_004305954.1|/7.07298e-59/PREDICTED: transcription factor MYB44-like [Fragaria vesca subsp. vesca]
RgMYB21	1946	3078	143.451	249.403	0.797915	Up	1.19356e-83	2.35043e-82	-	K09422|1|3e-86|317|vvi:100233128|myb proto-oncogene protein, plant	-	-	-	gi|27529846|dbj|BAC53938.1|/1.14369e-96/Myb-like protein [Nicotiana tabacum]
RgMYB22	57	4541	5.06281	443.342	6.45234	Up	0	0	-	K09422|1|4e-85|313|vvi:100233128|myb proto-oncogene protein, plant	-	-	-	gi|225438837|ref|XP_002283347.1|/5.05988e-84/PREDICTED: transcription factor MYB44 [Vitis vinifera]
RgMYB23	845	1193	63.6689	98.8056	0.634004	Up	6.42214e-23	5.23374e-22	-	K09422|1|1e-82|305|vvi:100233128|myb proto-oncogene protein, plant	-	-	-	gi|460372124|ref|XP_004231882.1|/1.45158e-88/PREDICTED: transcription factor MYB44-like [Solanum lycopersicum]
RgMYB24	339	388	28.3482	35.6638	0.331205	Up	0.00198548	0.00550329	-	K09422|1|8e-134|475|vvi:100256209|myb proto-oncogene protein, plant	-	-	-	gi|168831388|gb|ACA34975.1|/3.8836e-138/phantastica [Corytoplectus speciosus]
RgMYB25	161	692	12.607	59.5613	2.24014	Up	1.16261e-90	2.42794e-89	-	K09422|1|4e-80|296|pop:POPTR_652976|myb proto-oncogene protein, plant	-	-	-	gi|225451966|ref|XP_002283242.1|/4.56006e-108/PREDICTED: transcription factor AS1 [Vitis vinifera]
RgMYB26	88	139	2.895	5.02633	0.795943	Up	4.08024e-05	0.000140245	-	K09422|1|5e-76|285|rcu:RCOM_0915890|myb proto-oncogene protein, plant	-	-	-	gi|16326135|dbj|BAB70511.1|/0/Myb [Nicotiana tabacum]
RgMYB27	564	460	25.8511	23.1755	-0.157628	Down	0.082047	0.156143	-	-	-	-	-	gi|12043533|emb|CAC19789.1|/0/MYB-like DNA-binding protein [Catharanthus roseus]
RgMYB28	67	88	4.14884	5.98971	0.529776	Up	0.0229764	0.0515491	-	K09422|1|1e-06|53.5|aly:ARALYDRAFT_889159|myb proto-oncogene protein, plant	-	-	-	gi|255556964|ref|XP_002519515.1|/6.24407e-44/hypothetical protein RCOM_1355420 [Ricinus communis]
RgMYB29	20	29	2.76876	4.4129	0.672487	Up	0.107536	0.192981	-	K09422|1|2e-06|51.2|aly:ARALYDRAFT_889159|myb proto-oncogene protein, plant	-	-	-	gi|460402291|ref|XP_004246647.1|/1.96911e-39/PREDICTED: uncharacterized protein LOC101268308 [Solanum lycopersicum]
RgMYB30	116	184	6.17817	10.7718	0.802015	Up	2.0001e-06	7.77957e-06	-	K09422|1|3e-07|55.8|rcu:RCOM_0654820|myb proto-oncogene protein, plant	-	-	GO:0050896//response to stimulus	gi|225442160|ref|XP_002274215.1|/1.19383e-158/PREDICTED: uncharacterized protein LOC100263481 [Vitis vinifera]
RgMYB31	9	12	0.701892	1.02868	0.551471	Up	0.388652	0.539503	-	K09422|1|1e-83|308|vvi:100261713|myb proto-oncogene protein, plant	GO:0043231//intracellular membrane-bounded organelle;GO:0000785//chromatin	GO:0003690//double-stranded DNA binding;GO:0042802//identical protein binding;GO:0001071//nucleic acid binding transcription factor activity	GO:0010038//response to metal ion;GO:0009725//response to hormone stimulus;GO:0006970//response to osmotic stress;GO:0034728//nucleosome organization	gi|460410652|ref|XP_004250736.1|/1.69547e-86/PREDICTED: telomere repeat-binding factor 1-like isoform 4 [Solanum lycopersicum]
RgMYB32	63	100	5.06337	8.83425	0.80301	Up	0.000457488	0.00139204	-	K09422|1|8e-84|309|vvi:100261713|myb proto-oncogene protein, plant	GO:0043231//intracellular membrane-bounded organelle;GO:0000785//chromatin	GO:0003690//double-stranded DNA binding;GO:0042802//identical protein binding;GO:0001071//nucleic acid binding transcription factor activity	GO:0010038//response to metal ion;GO:0009725//response to hormone stimulus;GO:0006970//response to osmotic stress;GO:0034728//nucleosome organization	gi|460410652|ref|XP_004250736.1|/6.83058e-85/PREDICTED: telomere repeat-binding factor 1-like isoform 4 [Solanum lycopersicum]
RgMYB33	20	48	1.70323	4.49318	1.39947	Up	0.000141892	0.000457657	-	K09422|1|5e-60|230|rcu:RCOM_0580970|myb proto-oncogene protein, plant	-	-	-	gi|460375337|ref|XP_004233463.1|/2.51035e-73/PREDICTED: telomere repeat-binding factor 1-like [Solanum lycopersicum]
RgMYB34	106	119	10.0064	12.3478	0.303331	Up	0.114997	0.205304	-	K09422|1|7e-55|213|rcu:RCOM_0580970|myb proto-oncogene protein, plant	-	-	-	gi|460375337|ref|XP_004233463.1|/3.04824e-67/PREDICTED: telomere repeat-binding factor 1-like [Solanum lycopersicum]
RgMYB35	135	43	13.2971	4.65546	-1.51412	Down	1.32758e-10	6.8161e-10	-	K14491|1|5e-12|70.5|gmx:100817125|two-component response regulator ARR-B family	GO:0043231//intracellular membrane-bounded organelle	-	GO:0006351//transcription, DNA-dependent;GO:0010087//phloem or xylem histogenesis	gi|470115251|ref|XP_004293816.1|/4.22028e-111/PREDICTED: myb family transcription factor APL-like isoform 1 [Fragaria vesca subsp. vesca]
RgMYB36	16	39	1.75854	4.7116	1.42184	Up	0.000529408	0.00159729	-	K14491|1|8e-11|66.2|ota:Ot16g01320|two-component response regulator ARR-B family	-	-	GO:0044237//cellular metabolic process	gi|460400885|ref|XP_004245962.1|/2.60682e-69/PREDICTED: myb family transcription factor APL-like [Solanum lycopersicum]
RgMYB37	21	38	3.40395	6.77045	0.992044	Up	0.0101034	0.0246189	-	K12133|1|4e-07|53.1|aly:ARALYDRAFT_470177|LATE ELONGATED HYPOCOTYL;K12134|2|9e-07|52.0|aly:ARALYDRAFT_904154|circadian clock associated 1	-	-	GO:0006351//transcription, DNA-dependent	gi|327412653|emb|CCA29115.1|/1.06464e-37/putative MYB transcription factor [Rosa hybrid cultivar]
RgMYB38	43	10	3.18806	0.814947	-1.9679	Down	1.63347e-05	5.8615e-05	-	K12133|1|7e-28|123|ath:AT1G01060|LATE ELONGATED HYPOCOTYL;K12134|2|3e-27|121|aly:ARALYDRAFT_904154|circadian clock associated 1	GO:0043231//intracellular membrane-bounded organelle	GO:0003676//nucleic acid binding;GO:0001071//nucleic acid binding transcription factor activity	GO:0010038//response to metal ion;GO:0009725//response to hormone stimulus;GO:0048511//rhythmic process;GO:0006970//response to osmotic stress;GO:0006351//transcription, DNA-dependent	gi|119331592|gb|ABL63122.1|/5.05939e-121/MYB transcription factor [Catharanthus roseus]
RgMYB39	64	40	6.82043	4.68557	-0.541638	Down	0.0618136	0.12219	-	-	-	-	-	gi|225457178|ref|XP_002283896.1|/5.76673e-43/PREDICTED: transcription factor MYB1R1-like [Vitis vinifera]
RgMYB40	25	7	2.54249	0.782506	-1.70007	Down	0.00321786	0.00856505	-	-	-	-	-	gi|119331596|gb|ABL63124.1|/3.85694e-45/MYB transcription factor [Catharanthus roseus]

## Sheet: Table S3
Table S3 Gene expression pattern of R. glutinosa MYB genes in tuberous roots at three stages.
Gene name	Z1_RPKM	Log2 Z1	Z2_RPKM	Log2 Z2	Z3_RPKM	Log2 Z3
RgMYB1	45.9552	5.52216	35.2692	5.14033	33.3458	5.05944
RgMYB2	2.89248	1.5323	1.47132	0.557108	2.26197	1.17758
RgMYB3	6.09032	2.60652	3.24549	1.69844	0.302397	-1.72549
RgMYB4	4.17564	2.062	4.44114	2.15093	45.518	5.50837
RgMYB5	0.892885	-0.163453	0.01	-6.64386	0.465502	-1.10314
RgMYB6	28.4713	4.83144	4.77071	2.2542	18.5106	4.21028
RgMYB7	3.73392	1.90069	4.81164	2.26653	4.67199	2.22404
RgMYB8	3.82398	1.93508	8.8921	3.15252	4.27204	2.09492
RgMYB9	2.69467	1.43011	0.68535	-0.545088	0.702428	-0.509578
RgMYB10	60.5639	5.92039	6.01113	2.58764	33.269	5.05611
RgMYB11	98.5906	6.62338	19.7423	4.30322	98.3806	6.6203
RgMYB12	10.8053	3.43366	1.0638	0.0892306	5.08812	2.34713
RgMYB13	53.3327	5.73695	11.4596	3.51848	17.2581	4.1092
RgMYB14	59.2104	5.88778	6.47176	2.69416	11.7353	3.55279
RgMYB15	0.545787	-0.873589	1.1105	0.151213	0.853632	-0.228314
RgMYB16	0.225568	-2.14837	0.688437	-0.538604	1.64638	0.719298
RgMYB17	0.246882	-2.0181	0.251163	-1.9933	1.28711	0.364136
RgMYB18	0.380324	-1.3947	1.54768	0.630103	3.17248	1.66561
RgMYB19	7.45445	2.8981	11.3756	3.50787	6.90906	2.78849
RgMYB20	9.56105	3.25717	22.1286	4.46784	10.4677	3.38787
RgMYB21	61.7401	5.94814	253.974	7.98854	134.15	7.0677
RgMYB22	48.9582	5.61348	76.7576	6.26224	30.7688	4.9434
RgMYB23	338.404	8.4026	391.237	8.6119	294.926	8.20421
RgMYB24	0.867117	-0.205702	7.93938	2.98903	2.0343	1.02454
RgMYB25	15.653	3.96837	60.5955	5.92114	14.6255	3.87042
RgMYB26	21.8638	4.45047	9.20995	3.20319	12.4672	3.64007
RgMYB27	27.1195	4.76126	21.2974	4.4126	47.1288	5.55854
RgMYB28	8.68091	3.11785	7.19599	2.84719	8.21341	3.03798
RgMYB29	7.18794	2.84558	4.75318	2.24889	5.24636	2.39132
RgMYB30	11.7528	3.55493	14.9105	3.89826	10.5245	3.39567
RgMYB31	1.41534	0.501146	2.05697	1.04052	2.10823	1.07603
RgMYB32	4.59349	2.19959	5.31039	2.40882	6.09584	2.60783
RgMYB33	0.883694	-0.178381	0.899018	-0.153579	1.38213	0.466893
RgMYB34	11.7634	3.55623	14.4605	3.85405	13.5432	3.7595
RgMYB35	8.44803	3.07861	4.4841	2.16482	8.4257	3.0748
RgMYB36	3.13867	1.65015	7.54731	2.91596	6.84283	2.77459
RgMYB37	0.841613	-0.248771	4.70914	2.23546	3.94894	1.98147
RgMYB38	1.15486	0.207717	0.979071	-0.0305146	1.40486	0.490422
RgMYB39	0.01	-6.64386	0.01	-6.64386	0.01	-6.64386
RgMYB40	0.264021	-1.92128	0.268599	-1.89647	0.01	-6.64386

## Sheet: Table S4
Table S4 Gene expression pattern of R. glutinosa MYB genes in leaves and tuberous roots response to shading.
Gene name	LC0d-RPKM	LS30d-RPKM	log2 Ratio(LS30d/LC0d)	Up-Down-Regulation(LS30d/LC0d)	P-value	FDR	RC0d-RPKM	RS30d-RPKM	log2 Ratio(RS30d/RC0d)	Up-Down-Regulation(RS30d/RC0d)	P-value	FDR
RgMYB1	90.5522	125.831	0.47467	Up	3.2668e-13	8.19226e-12	16.0429	39.4994	1.2999	Up	1.4741e-19	4.08189e-18
RgMYB2	11.2809	18.352	0.702047	Up	0.000684258	0.00568415	9.95049	6.28543	-0.662756	Down	0.0302578	0.120933
RgMYB3	0.335138	0.001	-8.38861	Down	0.15744	0.426191	0.245585	2.59723	3.40268	Up	6.09488e-05	0.000536428
RgMYB4	0.146314	1.1535	2.97889	Up	0.00103838	0.00820681	1.36702	0.900447	-0.60232	Down	0.327356	0.622138
RgMYB5	9.45821	7.3598	-0.3619	Down	0.237596	0.531042	3.78048	8.23142	1.12257	Up	0.00463938	0.0258879
RgMYB6	0.387071	0.290627	-0.413431	Down	0.801866	0.915813	3.26188	6.35232	0.96158	Up	0.0114127	0.0551479
RgMYB7	0.287657	1.83586	2.67403	Up	0.000577786	0.00486964	8.53709	2.49154	-1.77671	Down	9.51728e-08	1.2478e-06
RgMYB8	2.31468	5.80632	1.32681	Up	0.000200592	0.001879	0.231297	1.15112	2.31522	Up	0.027454	0.112241
RgMYB9	15.4831	24.0624	0.636083	Up	6.06018e-06	7.53566e-05	1.04585	0.828064	-0.336859	Down	0.66186	0.808822
RgMYB10	1.2518	7.17736	2.51946	Up	7.16234e-10	1.39747e-08	0.875607	9.9605	3.50786	Up	7.856e-16	1.8325e-14
RgMYB11	0.001	0.0967676	6.59645	Up	0.442384	0.718272	3.39991	12.338	1.85954	Up	6.33818e-13	1.26121e-11
RgMYB12	0.671312	4.5364	2.75649	Up	2.5348e-06	3.32692e-05	0.147579	0.183618	0.315217	Up	0.837424	0.905737
RgMYB13	1.23969	1.59567	0.364177	Up	0.489004	0.732194	0.389329	16.5908	5.41325	Up	1.12309e-42	5.91182e-41
RgMYB14	1.88646	8.49852	2.17153	Up	1.49167e-11	3.3332e-10	0.103678	8.90075	6.42374	Up	2.12182e-23	6.8772e-22
RgMYB15	0.315352	0.236777	-0.413431	Down	0.801866	0.915334	5.43054	1.15007	-2.23937	Down	2.77778e-06	3.03627e-05
RgMYB16	2.26759	1.08049	-1.06948	Down	0.0359114	0.153502	2.2049	2.02768	-0.120882	Down	0.813576	0.900455
RgMYB17	0.570587	0.321313	-0.828468	Down	0.449802	0.702215	0.001	0.130056	7.02299	Up	0.397106	0.63575
RgMYB18	3.95547	5.60983	0.504107	Up	0.174356	0.44562	7.89044	9.61692	0.28547	Up	0.326034	0.62058
RgMYB19	4.70594	2.69496	-0.804221	Down	0.011671	0.0630909	8.15357	6.76311	-0.269745	Down	0.258222	0.524315
RgMYB20	1.47315	1.97023	0.419459	Up	0.390838	0.701078	1.72046	29.8425	4.1165	Up	3.48578e-62	2.43011e-60
RgMYB21	143.451	323.623	1.17375	Up	1.69848e-201	4.11735e-199	249.403	301.536	0.273852	Up	1.52043e-13	3.15101e-12
RgMYB22	5.06281	6.30222	0.315922	Up	0.23002	0.517289	443.342	150.383	-1.55978	Down	2.404e-296	6.15673e-294
RgMYB23	63.6689	105.906	0.734126	Up	7.55672e-31	3.93819e-29	98.8056	750.277	2.92476	Up	0	0
RgMYB24	28.3482	48.1263	0.76357	Up	2.07536e-14	5.60885e-13	35.6638	18.7555	-0.927143	Down	9.23518e-13	1.81718e-11
RgMYB25	12.607	22.7532	0.851842	Up	2.39854e-09	4.42279e-08	59.5613	54.2945	-0.133569	Down	0.1136	0.315379
RgMYB26	2.895	4.07563	0.49346	Up	0.0164171	0.082859	5.02633	3.55429	-0.499943	Down	0.0132733	0.0625964
RgMYB27	25.8511	31.3863	0.279908	Up	0.000897622	0.00722766	23.1755	16.6114	-0.480424	Down	1.27351e-05	0.000126552
RgMYB28	4.14884	4.32394	0.0596389	Up	0.810012	0.915963	5.98971	6.43615	0.103713	Up	0.639536	0.791779
RgMYB29	2.76876	4.05382	0.550043	Up	0.199108	0.491125	4.4129	6.81582	0.627161	Up	0.079883	0.245215
RgMYB30	6.17817	6.83822	0.146441	Up	0.439722	0.760898	10.7718	9.32336	-0.208345	Down	0.21168	0.463802
RgMYB31	0.701892	0.966177	0.461038	Up	0.477426	0.722043	1.02868	1.38654	0.430695	Up	0.448764	0.691271
RgMYB32	5.06337	6.15523	0.281715	Up	0.26309	0.568512	8.83425	5.82553	-0.600718	Down	0.0133724	0.0630034
RgMYB33	1.70323	3.45287	1.01953	Up	0.00991914	0.0556515	4.49318	5.93981	0.40268	Up	0.163289	0.410824
RgMYB34	10.0064	9.67495	-0.048594	Down	0.818518	0.921543	12.3478	12.7811	0.0497562	Up	0.79288	0.910454
RgMYB35	13.2971	14.1994	0.0947162	Up	0.592192	0.759534	4.65546	7.00467	0.589392	Up	0.0465176	0.167013
RgMYB36	1.75854	0.742712	-1.24351	Down	0.0673834	0.242376	4.7116	2.10437	-1.16283	Down	0.00746646	0.0387416
RgMYB37	3.40395	4.19882	0.302776	Up	0.48484	0.72887	6.77045	6.65036	-0.0258196	Down	0.956068	0.974703
RgMYB38	3.18806	3.08956	-0.0452796	Down	0.896424	0.956528	0.814947	0.101396	-3.00671	Down	0.0179518	0.0789643
RgMYB39	6.82043	6.60132	-0.0471085	Down	0.865366	0.947723	4.68557	3.64361	-0.362855	Down	0.333174	0.628027
RgMYB40	2.54249	2.06171	-0.302399	Down	0.50917	0.757497	0.782506	0.556339	-0.492138	Down	0.630834	0.785214

## Sheet: Table S5
Table S5 Gene expression pattern of R. glutinosa MYB genes in tuberous roots response to continuous cropping.
Gene Name	Z1-RPKM	C1-RPKM	log2 Ratio(C1/Z1)	Up-Down-Regulation(C1/Z1)	P-value	FDR	Z2-RPKM	C2-RPKM	log2 Ratio(C2/Z2)	Up-Down-Regulation(C2/Z2)	P-value	FDR	Z3-RPKM	C3-RPKM	log2 Ratio(C3/Z3)	Up-Down-Regulation(C3/Z3)	P-value	FDR
RgMYB1	45.9552	36.7569	-0.322215	Down	0.0536238	0.143551	35.2692	37.8125	0.100456	Up	0.570322	0.780571	33.3458	29.8072	-0.161846	Down	0.395212	0.830581
RgMYB2	2.89248	4.12096	0.510675	Up	0.453634	0.657722	1.47132	4.42362	1.58812	Up	0.0485272	0.228184	2.26197	0.722552	-1.64641	Down	0.159608	0.585682
RgMYB3	6.09032	1.20201	-2.34107	Down	0.000736424	0.00363469	3.24549	2.95691	-0.134345	Down	0.835864	0.934755	0.302397	1.15915	1.93856	Up	0.239354	0.671321
RgMYB4	4.17564	2.16331	-0.948757	Down	0.072608	0.178234	4.44114	7.35361	0.727524	Up	0.0548012	0.250999	45.518	21.2411	-1.09958	Down	8.70922e-12	8.61738e-10
RgMYB5	0.892885	0.462585	-0.948757	Down	0.65187	0.749067	0.01	1.82072	7.50836	Up	0.0621586	0.273382	0.465502	0.446092	-0.0614444	Down	0.968068	0.995218
RgMYB6	28.4713	3.12361	-3.18822	Down	2.5651e-16	4.93631e-15	4.77071	14.685	1.62207	Up	9.716e-05	0.00140733	18.5106	14.0571	-0.397047	Down	0.182886	0.636953
RgMYB7	3.73392	1.28964	-1.53372	Down	0.0326308	0.0972008	4.81164	12.69	1.39909	Up	0.000160138	0.00218861	4.67199	1.4924	-1.64641	Down	0.0108713	0.119543
RgMYB8	3.82398	0.01	-8.57893	Down	7.94778e-05	0.000487059	8.8921	2.2279	-1.99684	Down	0.000115402	0.00163873	4.27204	1.91049	-1.16098	Down	0.0748604	0.413405
RgMYB9	2.69467	2.09408	-0.363794	Down	0.579644	0.691554	0.68535	0.228951	-1.5818	Down	0.37637	0.699935	0.702428	0.22438	-1.64641	Down	0.348952	0.773605
RgMYB10	60.5639	31.2238	-0.955812	Down	1.95901e-08	1.9956e-07	6.01113	5.12066	-0.231307	Down	0.631924	0.793732	33.269	19.7785	-0.750243	Down	0.000711844	0.0144396
RgMYB11	98.5906	22.1876	-2.1517	Down	1.31353e-51	1.02313e-49	19.7423	48.2132	1.28814	Up	2.0573e-13	9.40159e-12	98.3806	71.5447	-0.459529	Down	1.53859e-05	0.000535646
RgMYB12	10.8053	0.36116	-4.90295	Down	1.36716e-08	1.41748e-07	1.0638	0.01	-6.73309	Down	0.125548	0.398143	5.08812	3.48283	-0.546871	Down	0.364814	0.791764
RgMYB13	53.3327	8.0986	-2.71928	Down	3.89908e-36	1.92461e-34	11.4596	6.79705	-0.75357	Down	0.024429	0.139516	17.2581	8.95837	-0.945967	Down	0.000769852	0.0153909
RgMYB14	59.2104	5.8309	-3.34406	Down	7.66662e-46	5.25349e-44	6.47176	7.23432	0.1607	Up	0.682832	0.844769	11.7353	10.2681	-0.192689	Down	0.531904	0.802606
RgMYB15	0.545787	0.848282	0.636206	Up	0.654508	0.736297	1.1105	4.72998	2.09062	Up	0.00427526	0.0356882	0.853632	0.27268	-1.64641	Down	0.348952	0.771591
RgMYB16	0.225568	0.01	-4.49549	Down	0.517916	0.659149	0.688437	1.60987	1.22555	Up	0.225154	0.570445	1.64638	0.901562	-0.868799	Down	0.347846	0.792995
RgMYB17	0.246882	0.255809	0.051243	Up	0.973366	0.980417	0.251163	3.77571	3.91005	Up	0.00027015	0.00346514	1.28711	1.23344	-0.0614444	Down	0.942406	1
RgMYB18	0.380324	0.01	-5.24916	Down	0.517916	0.697021	1.54768	1.93884	0.325087	Up	0.751214	0.877575	3.17248	2.66018	-0.254089	Down	0.7375	0.89234
RgMYB19	7.45445	8.36765	0.16672	Up	0.617708	0.72174	11.3756	14.3562	0.335734	Up	0.202312	0.549811	6.90906	8.69004	0.330873	Up	0.331848	0.77197
RgMYB20	9.56105	9.65908	0.0147171	Up	0.961998	1	22.1286	13.4037	-0.723276	Down	0.00298336	0.0269544	10.4677	9.55355	-0.131834	Down	0.678948	0.868087
RgMYB21	61.7401	115.23	0.900235	Up	4.49888e-20	1.08331e-18	253.974	278.772	0.134403	Up	0.0150494	0.0985166	134.15	105.949	-0.340478	Down	3.8083e-05	0.00119609
RgMYB22	48.9582	40.9997	-0.255938	Down	0.152134	0.304031	76.7576	47.865	-0.681339	Down	8.9335e-06	0.000163271	30.7688	26.1352	-0.235474	Down	0.294084	0.721423
RgMYB23	338.404	231.463	-0.547966	Down	8.27372e-24	2.43115e-22	391.237	390.897	-0.00125098	Down	0.97835	1	294.926	267.188	-0.142499	Down	0.00881948	0.103696
RgMYB24	0.867117	3.59388	2.05124	Up	0.0056471	0.0217395	7.93938	15.9136	1.00316	Up	0.000484068	0.00576621	2.0343	1.94948	-0.0614444	Down	0.92507	1
RgMYB25	15.653	39.5995	1.33905	Up	6.25396e-13	9.51085e-12	60.5955	71.506	0.238854	Up	0.0370126	0.187828	14.6255	19.5001	0.414994	Up	0.067983	0.390843
RgMYB26	21.8638	3.36275	-2.70083	Down	1.95204e-39	1.08398e-37	9.20995	14.1064	0.615088	Up	0.00057373	0.00664821	12.4672	10.0699	-0.308084	Down	0.0872162	0.447289
RgMYB27	27.1195	9.12021	-1.57219	Down	2.07082e-18	4.53823e-17	21.2974	40.2627	0.918766	Up	2.67216e-12	1.11938e-10	47.1288	31.8523	-0.565211	Down	7.4848e-07	3.63462e-05
RgMYB28	8.68091	0.832851	-3.38172	Down	2.50794e-11	3.34101e-10	7.19599	8.19518	0.187583	Up	0.531356	0.74188	8.21341	8.19221	-0.00372889	Down	0.987496	0.989507
RgMYB29	7.18794	0.372392	-4.27069	Down	1.56146e-05	0.000107433	4.75318	9.89363	1.05761	Up	0.0270456	0.15222	5.24636	6.10496	0.218664	Up	0.68329	0.863135
RgMYB30	11.7528	2.00574	-2.55079	Down	2.94886e-13	4.61027e-12	14.9105	22.9787	0.623966	Up	0.000467264	0.00562315	10.5245	12.7107	0.272293	Up	0.229696	0.712029
RgMYB31	1.41534	1.67601	0.243888	Up	0.74836	0.815842	2.05697	1.23689	-0.733807	Down	0.334584	0.674407	2.10823	1.41423	-0.576018	Down	0.425664	0.836189
RgMYB32	4.59349	1.29807	-1.82323	Down	0.00315026	0.0132749	5.31039	8.72813	0.716855	Up	0.0487664	0.228636	6.09584	5.42441	-0.16836	Down	0.668706	0.858705
RgMYB33	0.883694	1.14456	0.373171	Up	0.710612	0.788448	0.899018	2.25247	1.32509	Up	0.117469	0.41045	1.38213	0.883001	-0.646407	Down	0.50184	0.831697
RgMYB34	11.7634	2.79324	-2.07429	Down	1.48495e-06	1.18753e-05	14.4605	17.2408	0.253702	Up	0.324804	0.660597	13.5432	9.79511	-0.467437	Down	0.121499	0.516522
RgMYB35	8.44803	3.80586	-1.15039	Down	0.0316112	0.0943297	4.4841	2.99595	-0.581804	Down	0.386078	0.705633	8.4257	2.93614	-1.52088	Down	0.00756922	0.0921453
RgMYB36	3.13867	2.06955	-0.600834	Down	0.401692	0.592807	7.54731	3.78193	-0.996841	Down	0.0391288	0.192568	6.84283	3.1362	-1.12557	Down	0.0300344	0.239942
RgMYB37	0.841613	0.872044	0.051243	Up	0.966712	0.997088	4.70914	5.57755	0.244167	Up	0.68597	0.835029	3.94894	2.52286	-0.646407	Down	0.404148	0.82269
RgMYB38	1.15486	1.39605	0.273635	Up	0.738946	0.807241	0.979071	2.55116	1.38167	Up	0.0628912	0.265074	1.40486	0.576977	-1.28384	Down	0.200272	0.655767
RgMYB39							0.01	0.28312	4.82334	Up	0.498906	0.814439
RgMYB40	0.264021	0.01	-4.72258	Down	0.517916	0.667396	0.268599	1.07675	2.00316	Up	0.217726	0.572968	0.01	0.527628	5.72145	Up	0.266312	0.688729

## Sheet: Table S6
Table S6 Primers used for qRT-PCR analyses.
Gene name	Forward	Reverse	Amplicon size (bp)
RgMYB7	TCCTGAAGAAAAACCTGACGG	TCACACGTTAGTCCAAGTTCA	81
RgMYB10	AAAGTGATTTTTGGCTCGACG	CCAACCACTGCTCTCAACTTA	123
RgMYB12	AGAATGATGAAAGGGGGTCG	TGCAAAACTATCATCTGGGCA	98
RgMYB14	ATACCATCACAGGAAGTGGGA	AGACCATTATTGCCAATCCCC	166
RgMYB15	CCAATGACTACTCCTTGTGGT	CACCTTTTTCCTCATGAGACCTA	192
RgMYB22	GAGATGGGGATTTGCGTTCA	CAATCCTGCTAATTTCGACGC	85
RgTIP41	TGGCTCAGAGTTGATGGAGTG	TCTCCAGCAGCTTTCTCGGA	105
